# Supplementary material for: Health-related quality of life and associated factors among primary caregivers of children with cerebral palsy, in Bahir Dar and Gondar cities, Ethiopia, 2022
Source: PLoS One. 2024 Apr 30;19(4):e0301050. doi: 10.1371/journal.pone.0301050 (PMC11060524; doi:10.1371/journal.pone.0301050)
Supplement: S1 Dataset — (ZIP) [file pone.0301050.s002.zip]

Archive with 1 entries (1 files):
- HRQOL.sav
